# Supplementary material for: Elaiophylin Elicits Robust Anti-Tumor Responses via Apoptosis Induction and Attenuation of Proliferation, Migration, Invasion, and Angiogenesis in Pancreatic Cancer Cells
Source: Molecules. 2023 Oct 21;28(20):7205. doi: 10.3390/molecules28207205 (PMC10608934; doi:10.3390/molecules28207205)
Supplement: Supplementary file 1 [file molecules-28-07205-s001.zip]

Archive with 1 entries (1 files):
- molecules-2556532-supplementary.pdf
